# Supplementary material for: Structural basis of signal peptide recognition by the signal peptidase complex
Source: Nat Commun. 2026 May 22;17:6748. doi: 10.1038/s41467-026-73423-3 (PMC13385932; doi:10.1038/s41467-026-73423-3)
Supplement: Supplementary file 5 — Source Data 2 [file 41467_2026_73423_MOESM5_ESM.xlsx]

## Sheet: Sheet1
UniprotKb ID	Predicted h-region Sequence	c-region Sequence	pLDDT transition	RMSD transition	overall plDDT	c-region plDDT
P23515	MSLCLFILLFLT	PGILC	73.366	1.154	71.71	72
O60565	VGALLLLLGTLL	PAAEG	64.9245	1.728	67.85	70.93
P43121	LVCAFLLAACCCC	PRVAG	62.8638	1.729	61.22	62.97
P23142	LPLLLLGGLALLA	AGVDA	69.6028	0.76	62.21	73.31
P04180	WVTLLLGLLL	PPAAP	57.5228	0.959	63.21	70.05
P04275	FAGVLLALALIL	PGTLC	71.9748	0.786	70.89	70.76
P21754	LFICLLLWGST	ELCYP	65.2923	0.792	64.29	60.64
Q08830	VFSFILVTTALTMG	REISA	65.2947	1.119	64.21	64.93
Q99467	VSCFFWVVLFSAGC	KVITS	60.7033	1.006	59.67	61.29
Q13007	MVVLPCLGFTLLLWSQV	SGAQG	60.8298	1.385	57.31	65.79
Q9UBN6	LLLPLVLLELLVGIYP	SGVIG	56.8402	0.683	54.51	66.03
Q8N0W4	GLLWLPLLFTPVCVMLNSNVLLWLTALAIKF	TLIDS	59.5969	1.128	63.21	70.05
O75629	ALLAALLASTLLALLV	SPARG	67.9316	1.146	62.55	69.53
P13501	AAALAVILIATALC	APASA	66.482	0.769	64.32	65.51
P01599	VPAQLLGLLLLWF	PGARC	66.1862	1.003	63.24	70.79
P01009	WGILLLAGLCCLV	PVSLA	73.5382	1.161	70.86	75.29
P01909	ALMLGALALTTVM	SPCGG	58.0246	1.916	56.65	59.27
P10082	WPALTTVLLALLVCLG	ALVDA	69.8738	0.733	67.29	70.5
Q9UBU3	GTVCSLLLLGMLWL	DLAMA	56.8402	1.057	55.12	55.67
P01148	LLAGLILLTWCV	EGCSS	66.4876	0.798	64.58	65.51
P55899	WALGLLLFLL	PGSLG	57.1845	1.238	52.44	60.7
P01024	PSLLLLLLTHL	PLALG	62.8651	1.192	57.55	69.36
Q96S96	LVTAALLLGLM	MVVTG	66.4821	0.805	63.6	65.01
P55145	GLAVALALSVL	PGSRA	69.8803	1.497	67.24	69.58
P13598	TLTVALFTLICC	PGSDE	58.4488	1.543	55.06	60.38
Q8NBL1	LWLLLFLL	PSAQG	66.5169	0.918	61.65	66.11
Q14641	YLPAIWLLLSQLL	RESLA	65.7806	1.74	64.1	68.66
P11279	PLLLLLLLLLLGLM	HCASA	72.4036	0.703	63.5	72.16
P49862	LLLPLQILLLSLA	LETAG	55.8333	1.387	56.17	56.05
P06756	GLPLLLSGLLL	PLCRA	65.0076	1.211	52.64	70.54
P21589	APATLLLALGAVLW	PAAGA	60.3999	1.318	56.77	62.76
P05155	LTLLTLLLLLLAG	DRASS	61.9602	0.561	61.07	59.99
P11150	PLCFSILLVLCIFIF	IGSSA	67.9841	1.116	64.81	71.93
P02747	LLLLLLLL	PLRGQA	59.1031	2.819	58.52	48.97
Q9GZV9	LWVCALCSVCS	MSVLRA	50.2657	3.363	50.12	48.22
Q04756	PFLLLLLLLLLL	PRGFQP	55.9398	2.646	54.73	48.18
O75596	GLVICILVITL	LDQTTS	63.1632	3.511	61.04	60.11
P01308	LLPLLALLALWG	PDPAAA	75.9756	3.606	71.8	77
P01189	GALLLALLLQA	SMEVRG	51.8324	3.033	46.84	50.19
P42830	LCALLVLLLLLTQ	PGPIAS	69.0843	4.151	62.7	62.53
P11717	LLLLQLLLLVAA	PGSTQA	69.7278	3.806	58.27	64.42
Q96I82	LALPVLLLLLVVLT	PPPTGA	67.9158	3.126	66.25	65.66
Q9NTU7	AVPAVLLVLTL	PGLPVWA	59.2713	5.093	54.69	57.54
Q6UXB8	FLMLLLPLLLLLV	ATGPVGA	57.8968	5.7	58.85	58.97
P02462	VWLLLLPAALLLH	EEHSRAAA	62.1654	5.727	59.77	60.02
P04278	LLLLLLLLL	LRHTRQGWA	58.3226	5.19	53.19	54.47
Q8N6C8	PILTVLICLGLS	LDPRTHVQA	62.2947	5.863	59.78	62.72
